# Supplementary material for: STAT3 Signalling Drives LDH Up-Regulation and Adiponectin Down-Regulation in Cachectic Adipocytes
Source: Int J Mol Sci. 2023 Nov 15;24(22):16343. doi: 10.3390/ijms242216343 (PMC10671608; doi:10.3390/ijms242216343)
Supplement: Supplementary file 1 [file ijms-24-16343-s001.zip]

Archive with 1 entries (1 files):
- ijms-2691476-supplementary.pdf
